# Supplementary material for: Bridging the Generational Digital Divide in the Healthcare Environment
Source: J Pers Med. 2022 Jul 26;12(8):1214. doi: 10.3390/jpm12081214 (PMC9394326; doi:10.3390/jpm12081214)
Supplement: Supplementary file 1 [file jpm-12-01214-s001.zip]

Archive with 1 entries (1 files):
- jpm-1808352-supplementary.pdf
